# Supplementary material for: Surgical treatment for pancreatic cystic lesions—implications from the multi-center and prospective German StuDoQ|Pancreas registry
Source: Langenbecks Arch Surg. 2023 Jan 14;408(1):28. doi: 10.1007/s00423-022-02740-0 (PMC9840584; doi:10.1007/s00423-022-02740-0)
Supplement: Supplementary file 1 — Supplementary file1 (XLSX 27 KB) [file 423_2022_2740_MOESM1_ESM.xlsx]

## Sheet: Tabelle1
Factor	Severe Morbidity				PF				DGE				PPH				Antidiabetic Treatment				SSI				Stay				ICU				30d Mortality
	estimate	p.value	conf.low	conf.high	estimate	p.value	conf.low	conf.high	estimate	p.value	conf.low	conf.high	estimate	p.value	conf.low	conf.high	estimate	p.value	conf.low	conf.high	estimate	p.value	conf.low	conf.high	estimate	p.value	conf.low	conf.high	estimate	p.value	conf.low	conf.high	estimate	p.value	conf.low	conf.high
Age	0.934475	0.0348866	0.0762563	1.81442	0.342809	0.478464	-0.596077	1.30247	0.932172	0.114724	-0.207023	2.11268	1.58078	0.037331	0.131599	3.11279	3.04931	0.000225644	1.47283	4.72225	0.182855	0.824614	-1.4048	1.83781	6.58316	0.018055	1.12843	12.0379	3.62309	0.00663531	1.00929	6.2369	6.44275	0.00126714	2.77756	10.6552
Sex_m	-0.00186556	0.989671	-0.285374	0.279878	0.206516	0.22209	-0.125922	0.537765	0.13895	0.429768	-0.207106	0.483522	0.265926	0.233314	-0.1727	0.703986	0.149919	0.548754	-0.344243	0.638712	0.345957	0.18589	-0.167319	0.861478	0.738246	0.44881	-1.17356	2.65006	0.672952	0.149774	-0.24315	1.58905	0.181713	0.695167	-0.731641	1.10592
ASA_1 (Reference)	0	NA	NA	NA	0	NA	NA	NA	0	NA	NA	NA	0	NA	NA	NA	0	NA	NA	NA	0	NA	NA	NA	NA	NA	NA	NA	0	NA	NA	NA	0	NA	NA	NA
ASA_2	0.00288362	0.992537	-0.583919	0.631019	-0.121419	0.701715	-0.725993	0.522904	-0.486648	0.196886	-1.19789	0.292618	1.01723	0.176537	-0.235308	2.86817	-0.359956	0.496797	-1.32433	0.791928	-0.637452	0.197128	-1.55105	0.41663	1.93208	0.97696	-3.84677	3.73514	-0.651454	0.481796	-2.46801	1.1651	-0.357749	0.746701	-2.25197	2.20724
ASA_3	0.103832	0.74829	-0.515412	0.759097	0.059722	0.859734	-0.588175	0.742307	-0.298985	0.449559	-1.04977	0.511833	1.20763	0.112682	-0.0689982	3.06894	-0.28037	0.61123	-1.29722	0.903965	-0.56947	0.277335	-1.54962	0.533721	2.05815	0.278116	-1.80503	6.27161	-0.304494	0.757572	-2.23958	1.63059	-1.83811	0.117989	-3.96973	0.791477
ASA_4	2.52347	0.0243413	0.660975	5.50562	-0.360326	0.700548	-2.46356	1.3526	-0.167702	0.858258	-2.26309	1.56997	1.92565	0.0888181	-0.404562	4.27132	0.247219	0.821373	-2.14039	2.30301	-0.0218976	0.985827	-3.13369	2.11694	14.2994	0.0145436	2.83541	25.7634	16.1699	9.95753e-09	10.6766	21.6633	-17.4468	0.993103	-613.939	81.282
BMI	0.969409	0.13833	-0.31591	2.25115	2.17341	0.00286041	0.74142	3.60451	1.37297	0.0867966	-0.216302	2.93406	0.586497	0.568272	-1.4832	2.5569	3.58454	0.0012873	1.40949	5.7892	2.47493	0.0246619	0.265869	4.60806	10.857	0.0122797	2.36355	19.3505	8.93988	1.77847e-05	4.86997	13.0098	8.36134	4.53266e-05	4.42765	12.5342
Smoker	0.338327	0.0870319	-0.0539438	0.722372	0.41702	0.0662529	-0.0368892	0.855343	-0.0309048	0.903249	-0.545379	0.4544	0.275217	0.356932	-0.335356	0.841376	0.848031	0.007167	0.213582	1.45473	0.191124	0.578542	-0.519563	0.838111	0.84858	0.537767	-1.85266	3.54982	0.436372	0.508442	-0.858012	1.73076	1.21176	0.0358076	0.019347	2.31498
Immunosuppression	0.473417	0.481256	-0.88784	1.81865	0.370676	0.627175	-1.2853	1.80792	0.988254	0.212933	-0.685647	2.55641	0.520006	0.543357	-1.46703	2.04137	-1.14299	0.423854	-4.51732	1.19496	-13.789	0.985309	NA	45.1769	3.98695	0.427984	-5.87868	13.8526	2.64457	0.272606	-2.08285	7.37199	1.74719	0.177427	-1.5058	3.9698
Corticosteroids	1.4563	0.00273835	0.515043	2.44774	1.32177	0.0104692	0.297883	2.34943	-14.8362	0.977042	NA	13.9858	1.04	0.093438	-0.310474	2.17692	0.671362	0.439363	-1.33727	2.22366	0.811608	0.306093	-1.0877	2.17834	7.71647	0.0315317	0.684266	14.7487	-1.26334	0.462117	-4.63304	2.10635	-14.1126	0.991227	-420.918	43.6663
Abdominal Pain	-0.147007	0.357498	-0.462949	0.163906	-0.0603959	0.745301	-0.429037	0.300738	-0.24395	0.225523	-0.644973	0.145384	-0.0677729	0.790204	-0.57839	0.422959	0.099291	0.721276	-0.455878	0.638429	0.0457539	0.874138	-0.532359	0.603739	-1.30476	0.215115	-3.36879	0.759269	-0.027429	0.956614	-1.01647	0.961613	0.0819606	0.873721	-0.973321	1.06906
Nausea	0.197543	0.405507	-0.275915	0.657342	-0.0885691	0.768699	-0.702557	0.483515	0.292415	0.3044	-0.281844	0.838301	0.260294	0.469667	-0.481081	0.938587	0.115404	0.782647	-0.743542	0.905061	0.798971	0.030615	0.0432152	1.50135	0.468839	0.775902	-2.76196	3.69963	-0.0762567	0.923023	-1.62439	1.47188	0.0313546	0.968235	-1.70167	1.44894
Emesis	-0.0777322	0.855015	-0.94419	0.735879	0.162506	0.746309	-0.880916	1.11196	-0.0541458	0.913864	-1.09644	0.888063	0.0402952	0.949704	-1.34716	1.20948	0.411649	0.552899	-1.09855	1.68341	-0.810738	0.3159	-2.73257	0.587241	1.26711	0.659444	-4.37312	6.90734	1.76747	0.199705	-0.935216	4.47016	-1.42031	0.399372	-5.61857	1.35469
Jaundice	-0.109074	0.794357	-0.963731	0.689991	0.754487	0.133702	-0.285234	1.71535	-0.474299	0.378996	-1.63904	0.514195	-0.0629538	0.926225	-1.59783	1.14732	0.0387402	0.961091	-1.68003	1.46684	-1.18314	0.264888	-4.10721	0.486822	-0.272092	0.925447	-5.97615	5.43197	-0.667957	0.631678	-3.40123	2.06532	0.455355	0.622751	-1.63049	2.13252
Sepsis	-0.683399	0.499764	-2.96476	1.18349	-17.6389	0.994113	NA	229.377	-0.400235	0.738723	-3.48239	1.66815	-14.938	0.976034	NA	27.1435	0.307527	0.831091	-3.09096	3.07112	-15.8502	0.984256	NA	66.0661	-10.34	0.120111	-23.3829	2.70282	-2.71896	0.39351	-8.96884	3.53091	-17.4392	0.994156	NA	214.864
Weight Loss	-0.143901	0.525073	-0.597524	0.292099	-0.340446	0.246272	-0.944158	0.213153	0.406048	0.113195	-0.10834	0.899416	0.346618	0.279924	-0.309653	0.954702	0.0832063	0.839379	-0.771944	0.84971	-0.283053	0.526468	-1.23988	0.533735	-0.811905	0.589097	-3.76034	2.13653	0.97004	0.178202	-0.442793	2.38287	-0.422876	0.606952	-2.28199	1.02241
Alcohol	0.40649	0.236439	-0.28378	1.07026	0.400451	0.319845	-0.431944	1.16135	-0.350511	0.466625	-1.39061	0.525624	0.506291	0.290527	-0.51308	1.38815	0.639928	0.270241	-0.605863	1.70348	-0.25765	0.698856	-1.7837	0.902618	3.85415	0.116244	-0.956553	8.66485	0.848961	0.470073	-1.45623	3.15416	-0.72099	0.522819	-3.28826	1.23576
Cirrhosis	-0.0194585	0.96867	-1.04175	0.924578	-0.621967	0.361937	-2.16809	0.584954	-0.00182198	0.997676	-1.36174	1.14271	0.00498364	0.994584	-1.64961	1.30313	-0.419204	0.70456	-3.38887	1.38143	-1.10514	0.330932	-4.11917	0.737794	-0.859017	0.803722	-7.63914	5.92111	4.32931	0.00905467	1.0804	7.57821	3.35112	5.94818e-05	1.70212	5.0044
Stented CBD	0.3234	0.291241	-0.287885	0.918361	-0.108697	0.796433	-0.99182	0.675362	-0.340618	0.392269	-1.17142	0.403097	-0.289946	0.56987	-1.38729	0.639766	0.350154	0.537886	-0.83316	1.41057	0.368731	0.459603	-0.696564	1.28629	4.31028	0.0508783	-0.0164955	8.63705	1.24737	0.238065	-0.825931	3.32068	-0.368544	0.707961	-2.6998	1.32559
Varices	1.10707	0.209293	-0.718629	2.89696	1.13208	0.235687	-0.952328	3.01719	0.365589	0.758088	-2.69852	2.40148	2.63326	0.00868474	0.483867	4.63667	0.603522	0.639742	-2.6626	2.82425	2.06168	0.0872072	-1.00086	4.21083	-3.04405	0.639747	-15.8014	9.71333	1.04285	0.737897	-5.07024	7.15594	3.93795	0.00208915	1.30464	6.59478
Ascites	0.712006	0.287278	-0.648791	2.02688	0.951191	0.156242	-0.457564	2.24546	-0.00377222	0.996483	-1.99903	1.50538	0.758032	0.405372	-1.33118	2.38315	0.501077	0.684746	-2.74105	2.50402	0.632403	0.570665	-2.35024	2.45894	2.88074	0.532756	-6.17747	11.9389	0.987524	0.655391	-3.35299	5.32804	1.58635	0.316189	-2.34611	4.27275
AP	0.010887	0.962818	-0.457146	0.460699	-0.479162	0.11173	-1.10082	0.0868514	0.303652	0.274526	-0.258949	0.834799	-0.114879	0.761661	-0.911159	0.586691	-0.0529779	0.903905	-0.96883	0.762877	0.438736	0.241832	-0.34052	1.14057	-0.69849	0.656389	-3.77813	2.38115	-1.10666	0.141459	-2.58236	0.36904	-1.0103	0.358908	-3.98107	0.753498
CP	0.182313	0.417649	-0.265925	0.61776	0.217746	0.424351	-0.332313	0.74009	0.0869996	0.756744	-0.482342	0.622896	0.251145	0.459445	-0.446464	0.891965	-0.198467	0.646703	-1.09841	0.609056	0.0912674	0.811859	-0.706206	0.807875	0.143955	0.925999	-2.89645	3.18436	0.103615	0.889045	-1.35329	1.56052	1.28481	0.0473935	-0.0792529	2.51058
Diabetes	-0.25644	0.238157	-0.692159	0.161919	-0.37282	0.15196	-0.902276	0.121739	0.119434	0.630526	-0.379427	0.596489	-0.860415	0.0313416	-1.71825	-0.132599	-19.9803	0.977803	-298.263	3.10009	-0.156796	0.705838	-1.03838	0.609294	-2.80701	0.0498033	-5.6116	-0.00241648	-0.656879	0.337745	-2.00079	0.687028	0.800977	0.163421	-0.395857	1.89017
Insulin	0.0816899	0.779868	-0.494111	0.65433	-0.753961	0.0856363	-1.66015	0.0759013	-0.426068	0.230074	-1.13804	0.260042	0.544984	0.28097	-0.440305	1.56801	-0.435278	0.999676	NA	222.164	0.718483	0.143173	-0.229531	1.71816	-0.958709	0.621584	-4.76855	2.85114	0.481022	0.605267	-1.34458	2.30663	-0.772677	0.353179	-2.53381	0.80159
MIS	-0.0662677	0.746224	-0.472939	0.331201	-0.0473229	0.825049	-0.472694	0.367854	-0.625918	0.0485705	-1.2829	-0.030158	0.0847885	0.804384	-0.614665	0.736064	-0.176857	0.6248	-0.913832	0.512813	-0.24767	0.561169	-1.14531	0.545317	-3.1382	0.0144318	-5.65126	-0.625141	-0.680624	0.267673	-1.88483	0.523584	-0.00767658	0.99316	-2.06893	1.57742
Conversion	0.405469	0.236592	-0.281351	1.06727	0.503265	0.146333	-0.190215	1.17378	1.41423	0.00122079	0.549367	2.27659	0.532894	0.301159	-0.529342	1.51649	-0.244332	0.704582	-1.63551	0.941881	0.891069	0.142815	-0.369828	2.06489	4.25164	0.0629873	-0.230623	8.73389	2.25271	0.0398295	0.104902	4.40052	0.992952	0.399714	-1.45534	3.39878
Proximal Resection	0.879183	0.00825217	0.25253	1.56535	0.510771	0.182238	-0.202136	1.31204	1.5662	0.00394004	0.614157	2.79767	0.414419	0.361526	-0.420349	1.38237	0.953965	0.21207	-0.332532	2.81845	1.32319	0.081826	0.048891	3.1828	4.08764	0.046407	0.0651914	8.11009	2.19885	0.025396	0.271372	4.12633	0.993664	0.393841	-0.905808	4.04913
Distal Resection	0.131587	0.693959	-0.499334	0.819847	0.690738	0.0666536	-0.008658	1.4811	0.409916	0.459866	-0.572353	1.65694	-0.589466	0.21219	-1.47156	0.404701	0.804077	0.29688	-0.498861	2.67668	0.398133	0.606366	-0.915292	2.27151	-1.54606	0.444851	-5.51511	2.42299	-0.170583	0.860339	-2.07247	1.73131	-1.68255	0.203082	-4.17682	1.5088
Total Resection	0.600323	0.120021	-0.141019	1.38015	-16.501	0.977525	-273.143	-415.166	1.68131	0.00387896	0.634292	2.96964	0.215233	0.695511	-0.847235	1.3352	5.27713	5.25036e-10	3.80476	7.26358	1.58633	0.051768	0.1611	3.51436	6.86318	0.00506283	2.06856	11.6578	3.37363	0.00403868	1.07614	5.67112	0.742629	0.564582	-1.53162	3.92958
LND	-0.186043	0.240672	-0.495923	0.126224	-0.119894	0.500496	-0.466478	0.231922	-0.0617277	0.763169	-0.45833	0.346391	-0.448655	0.0648864	-0.920317	0.0350604	0.150729	0.588511	-0.385538	0.710408	-0.287156	0.308934	-0.830929	0.279949	-1.44551	0.172551	-3.52345	0.63243	-0.33885	0.504447	-1.33456	0.656859	-0.192743	0.708638	-1.17164	0.878789
